# Supplementary material for: A Systematic Review and Meta-Analysis of Bovine Pestivirus Prevalence and Associated Risk Factors in Latin America
Source: Pathogens. 2025 May 26;14(6):530. doi: 10.3390/pathogens14060530 (PMC12196217; doi:10.3390/pathogens14060530)
Supplement: Supplementary file 1 [file pathogens-14-00530-s001.zip]

Archive with 1 entries (1 files):
- 5-25-25 pathogens-3571029-supplementary[90]-highlight.pdf
